# Supplementary material for: A gene-to-patient approach uplifts novel disease gene discovery and identifies 18 putative novel disease genes
Source: Genet Med. Author manuscript; Available in PMC 2025 Jan 17. (PMC11740642; doi:10.1016/j.gim.2022.04.019)
Supplement: 1 [file NIHMS2042808-supplement-1.xlsx]

## Sheet: S1
Gene	Gene function	LOEUF score	pLI score	Consequence	maxFreq (%)	Shared HPO terms across patients in GEL	MGI	IMPC	Shared high level phenotypes of patients with de novo variants in DDD and high-level phenotype terms in GEL	Overlapping features between GEL and published literature	Publication	Class
HDLBP	May function in removal of cholesterol	#REF!	1	frameshift_truncation	0	Macrocephaly, intellectual disability, global developmental delay, delayed speech and language development, delayed fine and gross motor development, autism	N/A	N/A	Abnormality of head or neck, abnormality of the skeletal system, growth abnormality, abnormality of the integument,abnormality of the eye, abnormality of the cardiovascular system	N/A	Case series underway	1
				frameshift_elongation	0
				start_lost	0
RIF1	Rif1 prevents resection of DNA breaks and promotes immunoglobulin class switching	0.113	1	frameshift_elongation	0	Delayed speech and language development, global developmental delay, delayed gross motor development, intellectual disability	Embryonic lethality	N/A	abnormality of the digestive system, abnormality of the nervous system	N/A	Case series underway	1
				frameshift_truncation	0
DDX17	DDX17 dynamically orchestrates transcription, miRNA, and splicing programs in cell differentiation	0.126	1	frameshift_truncation	0	Horizontal nystagmus, global developmental delay, skeletal abnormalities	N/A	N/A	Abnormality of the cardiovascular system, abnormality of the digestive system, abnormality of the eye, abnormality of the integument, abnormality of the nervous system, abnormality of the skeletal system, abnormality of the head or neck, abnormality of the musculature, abnormality of the limbs	N/A	Case series underway	1
				splice_acceptor_variant	0
TAF4	TAF4 involved in embryonic stem cell differentiation	0.081	1	frameshift_truncation	0	Seizures, spasticity, brain atrophy, celebellar signs	Embryonic lethality	N/A	N/A	N/A	Manuscript in preparation	1
				stop_gained	0
				splice_donor_variant	0.00754489
CLASP1	CLASP1 regulates endothelial cell branching morphology and directed migration	0.176	1	stop_gained	0.01997	Delayed speech and language, global developmental delay, delayed gross motor development, intellectual disability	Embryonic lethality	Preweaning lethality	Abnormality of the eye, Abnormality of the head or neck, AAbnormality of the eye, Abnormality of the genitourinary system, Abnormality of the nervous system, Growth abnormality	N/A	Case series underway	1
				stop_lost	0
ZNF292	ZNF292 is a growth hormone transcription factor	0.14	1	frameshift_truncation	0.000796381	Global developmental delay, facial shape abnormalities, and intellectual disability	N/A	To start	N/A	ID, GDD, delayed speech, microcephaly, skeletal abnormalities, seizures, dysmorphic features, abnormal face shape	https://www.nature.com/articles/s41436-019-0693-9	1
				frameshift_truncation	0
SETD1A	A non-catalytic function of SETD1A regulates cyclin K and the DNA damage response	0.136	1	stop_gained	0	Global developmental delay, intellectual disability	Embryonic lethality	Homeostasis/metabolism, skeletal and immune phenotypes	N/A	delayed speech and language development, ID, seizures, GDD, dysmorphic facial features, hypotonia	https://link.springer.com/article/10.1007/s12264-019-00400-w	1
				frameshift_elongation	0
ANKRD17	Mask family proteins ANKHD1 and ANKRD17 regulate YAP nuclear import, stability and phase separation	0.062	1	stop_gained	0	Delayed speech and language developmental, delayed gross motor development, intellectual disability	Nervous system phenotypes	N/A	Abnormality of head or neck, Abnormality of the nervous system, Abnormality of the skeletal system	intellectual disability, delayed speech and language development, dysmorphic features	https://www.sciencedirect.com/science/article/abs/pii/S0002929721001385	1
				frameshift_elongation	0
USP7	USP7 inhibits Wnt/β-catenin signaling through promoting stabilization of Axin	0.061	1	stop_gained	0	Global developmental delay and abnormal facial shape	Behaviour and nervous system phenotypes	N/A	N/A	ID, seizures, hypotonia, GDD, facial shape deformation, feeding difficulties	https://www.nature.com/articles/s41436-019-0433-1	1
				start_lost	0.00657117
ANKRD12	unknown	0.197	1	splice_acceptor_variant	0	Intellectual disability, global developmental delay	N/A	Nil significant	Abnormality of the integument, Abnormality of the nervous system	N/A	Case series underway	1
				frameshift_truncation	0.000796381
				frameshift_variant	0
CASZ1	CASZ1 promotes vascular assembly and morphogenesis through the direct regulation of an EGFL7/RhoA-mediated pathway	0.152	1	frameshift_variant	0	Intellectual disability	Embryonic lethality	Embryonic lethality	Abnormality of the integument	N/A	Case series underway	1
				frameshift_variant	0
TANC2	TANC2 encodes a synaptic scaffolding protein through protein interactions helps regulate dendritic spines and excitatory synapse formation	0.158	1	stop_gained	0	Intellectual disability	To start	To start	N/A	ID, GDD, behavioural abnormalities, autistic behaviour, impaired speech development, seizures, delayed motor development	https://www.nature.com/articles/s41467-019-12435-8	1
				frameshift_variant	0
SPEN	SPEN integrates transcriptional and epigenetic control of X-inactivation	0.071	1	stop_gained	0	Intellectual disability	Nervous system phenotypes	N/A	N/A	developmental delay/intellectual disability, autism spectrum disorder, behavioral abnormalities, dysmorphic features, and obesity/increased BMI	https://www.sciencedirect.com/science/article/abs/pii/S000292972100015X	1
				stop_gained	0
CNOT3	CNOT3 encodes a subunit of the CCR4-NOT protein complex, a global regulator of RNA polymerase II transcription	0.076	1	frameshift_elongation	0.027	Global developmental delay, delayed gross motor development, delayed speech and language development	Embryonic lethality	To start	N/A	developmental delay, intellectual disability, delayed gross motor development, delayed speech and language development, autistic behaviour, frontal bossing,	https://www.nature.com/articles/s41431-019-0413-6	1
				stop_gained	0
MSL3	MSL3 is a subunit of a protein complex that has a major role in acetylation of histone H4	0.178	0.997	stop_gained	0	ID, autistic behaviour, delayed speech and language development, macrocephaly, global developmental delay, abnormal face shape	N/A	Nil significant	N/A	Intellectual disability, global developmental delay, hypotonia, delayrd speech and language development, behavioural abnormalities, delayed gross motor development, feeding difficulties, recurrent infections, dermatological abnormalities, dysplastic ears	https://www.nature.com/articles/s41588-018-0220-y	1
				frameshift_elongation	0
				frameshift_elongation	0
NAA20	NAA20 encodes the catalytic subunit of N-acetyltransferase complex B, which performs acetylation of specific methionine residues on proteins.	0.108	1	stop_gained	0	N/A	N/A	To start	N/A	None	https://www.nature.com/articles/s41436-021-01264-0	3
				stop_gained	0
				stop_gained	0
PHF21A	PHF21A encodes a component of a histone deacetylase complex that mediates repression of neuron-specific genes	0.08	1	frameshift_variant	0	delayed speech and language development	Neonatal lethality	To start	N/A	Intellectual disability, craniofacial abnormalities, autistic behaviour, overgrowth, delayed speech and language development, developmental delay	https://www.nature.com/articles/s41431-018-0289-x	1
				frameshift_variant	0
PPP1R12A	PPP1R12A is a regulatory subunit of myosin light chain phosphatase, important in smooth muscle contraction	0.13	1	stop_gained	0	N/A	Embryonic lethality	To start	abnormality of head or neck, abnormality of the digestive system, abnormality of the nervous system, abnormality of prenatal development of birth, abnormality of the eye, abnormality of the musculoskeletal system	Intellectual disablity, developmental delay, microcephaly, abnormal face shape, cryptorchidism, intrauterine growth restriction, autistic features	https://pubmed.ncbi.nlm.nih.gov/31883643/	2
				frameshift_elongation	0
				frameshift_elongation	0
				frameshift_truncation	0.008
TNRC6B	TNRC6B encodes a protein involved in translational inhibition	0.173	1	stop_gained	0	N/A	Neonatal lethality	To start	abnormality of the eye, abnormality of the nervous sysyem, abnormality of the head or neck, abnormality of the limbs	behavioural abnorrmalities, ADHD, language delay, intellectual disability, developmental delay macrocephaly, strabismus, refractive errors		2
				frameshift_variant	0						https://jmg.bmj.com/content/57/10/717.abstract
ZNF462	ZNF462 encodes a transcription factor believed to have an important role in embryonic development and chromatin remodeling	0.085	1	stop_gained	0	delayed gross motor development	Embryonic lethality	mortality/aging, growth abnormality, homeostasis/metabolism, nervous system, cardiovascular, vision/eye	N/A	developmental delay, ptosis, behavioural abnormality, delayed speech and language development, delayed motor development, intellectual disability, epicanthus, agenesis of corpus callosum	https://onlinelibrary.wiley.com/doi/10.1002/ajmg.a.61306	1
				stop_gained	0
				stop_gained	0
ARHGAP35	unknown	0.057	1	frameshift_truncation	0	N/A	Neonatal lethality	To start	N/A	N/A		3
				stop_gained	0
CHD8	CHD8 is an ATP-dependent chromatin-remodeling factor that regulates transcription of beta-catenin	0.082	1	stop_gained	0	GDD, delayed speech and language development, autistic behaviour, ID, delayed fine motor dev, delayed gross motor dev, hypotonia,	Embryonic lethality	mortality/aging, homeostasis/metabolism, nervous system, immune system	N/A	autism spectrum disorder, intellectual disability, tall stature, seizures, developmental delay	https://www.pnas.org/content/111/42/E4468.short	1
				splice_donor_variant	0
				stop_gained	0
				frameshift_variant	0
				splice_donor_variant	0.008
				frameshift_variant	0
EIF4G2	unknown	0.085	1	splice_donor_variant	0	N/A	Embryonic lethality	To start	abnormality of the head or neck, abnormality of the limbs, abnormality of the digestive system, abnormality of the respiratory system, abnormality of the musculoskeletal system, abnormality of the nervous system, abmormality of the eye, abnormality of the immune system	N/A		2
				stop_gained	0
				splice_donor_variant	0
				splice_donor_variant	0
HECTD1	HECTD1 is an evolutionarily conserved ubiquitin ligase essential for cellular migration and neural tube development	0.158	1	frameshift_variant	0	N/A	Cardiovascular defects	To start	N/A	N/A		3
				stop_gained	0.009
LAMC1	LAMC1 belongs to the laminin family of extracellular matrix glycoproteins	0.198	1	stop_gained	0	N/A	Embryonic lethality	N/A	N/A	N/A		3
				stop_gained	0
PRRC2A	unknown	0.186	1	splice_donor_variant	0	N/A	Neurological and growth defects	N/A	abnormality of the nervous system	N/A		2
				frameshift_elongation	0
ZFHX3	unknown	0.136	1	frameshift_variant	0	N/A	Embryonic lethality	N/A	N/A	N/A		3
				stop_gained	0
Notes	Non-overlapping phenotypes and specific variants cannot be shared due to restrictions on data sharing by Genomics England.

## Sheet: S2
gene	Consequence	OMIM	LOEUF score	pLI score	notes	max AF (as %)	High level phenotype	Decipher	Overlapping features between GEL patients and published literature	Class	Publication
PTBP1	frameshift	No	0.176	1		0	abnormality of the nervous system, abnormality of the genitourinary system, abnormality of the musculoskeletal system, abnormality of the respiratory system	Abnormality of blood and blood forming tissues, abnormality of head or neck, abnormality of limbs, abnormalty of cardiovascular system, abnormality of genitourinary system, abnormalitty of the musculoskeltal system, abnormality of the nervous system	N/A	2
XKR4	frameshift	No	0.192	0.999		0.00754375	Abnormality of the nervous system, abnormality of the musculoskeletal system	abnormality of head or neck, abnormality of digestive system, abnormality of eye, abnormality of the musculoskeletal system, abnormality of the nervous system	N/A	2
GLYR1	stop gained	No	0.195	1		0.00754489	Abnormality of the head or neck, abnormality of the nervous system, abnormality of the eye, abnormality of the ear	Abnormality of the head or neck, abnormality of the digestive system, abnormality of the ear, abnormality of the ye, abnormality of the integument, abmormality of the musculoskeletal system, abnormal cellular phenotype	N/A	2
SHANK1	frameshift	No	0.184	1	SHANK1 variant identified as VUS	0	Abnormality of the nervous system	N/A	N/A	3
RBBP6	frameshift	No	0.08	1	SHANK1 variant identified as VUS	0	Abnormality of the nervous system	abnormality of the head or necck, abnormality of the cardiovascular system, abnormality of the digestive system, abnormality of the ye, abnormalit y of the genitourinary system, abnormality of the integument, abnormality of the nervous system	N/A	2
RSF1	frameshift	No	0.044	1		0	Abnormality of the immune system, abnormality of blood or blood forming tissues	N/A	N/A	3
RFX3	splice donor	No	0.104	1		0	Abnormality of the nervous system	N/A	N/A	3
CAMSAP3	splice acceptor	No	0.154	1		0	Abnormality of the nervous system	Abnormality of the head or neck, abnormality of limbs, abnormality of the genitourinary system, abnormality of the nervous system, abnormality of the voice, growth abnormality	N/A	2
UBAP2L	frameshift	No	0.103	1		0	Abnormality of the nervous system, abnormality of the integument, abnormality of the ear, growth abnormality, abnormality of head or neck	Abnormality of head or neck, abnormality of limbs, abnormality of integument, abnormality of musculoskeletal system, abnormality of nervous system	N/A	2
SSBP3	stop gained	No	0.198	1		0.00754489	abnormality of nervous system, growth abnormality, abnormality of head or neck, abnormality of musculoskeletal system, abnormality of the limbs	Abnormality of head or neck, abnormality of limbs, abnormality of the ear, abnormality of the integument, abnormality of the musculoskeletal system, abnormality of the nervous system, abnormality of the eye, abnormality of the digestive system, abnorm ality of the genitourinary system	N/A	2
FAM120A	frameshift	No	0.163	1		0.00754489	Abnormality of the head or neck	N/A	N/A	3
ACVR1B	splice donor	No	0.172	1	already diagnosis in NR2F1	0	Abnormality of the nervous system, abnormality of the musculoskeletal system, abnormality of the ye	N/A	N/A	3
AJAP1	frameshift	No	0.192	0.995		0	Abnormality of the nervous system	N/A	N/A	3
DOT1L	splice donor	No	0.118	1		0	Abnormality of the nervous system	abnormality of head or neck, abnormality of the integument, abnormality of the nervous system, abnormality of prenatal development or birth, abnormality of the musculoskeletal system	N/A	2
RREB1	frameshift	No	0.156	1		0.00574448	Abnormality of the nervous system, abnormality of the musculoskeletal system	N/A	N/A	3
SUZ12	frameshift	Yes	0.134	1		0.00754489	abnormality of head or neck, abnormality of nervous system, growth abnormality	N/A	Abnormality of head or neck, abnormality of nervous system, growth abnormality	3	https://onlinelibrary.wiley.com/doi/10.1002/ajmg.c.31748
ATXN7L3	splice acceptor	No	0.196	0.999		0.00754489	Abnormality of the nervous system	abnormaloty of metabolism/homeostasis, abnormality of the eye, abnormality of the genitourinry system, abnormality of the musculoskeletal system, abnormality of the nervous system	N/A	2
PTPN2	stop gained	No	0.179	1		0	Abnormality of blood forming tissues and blood, abnormality of the digestive system, abnormality of the genitourinary system	N/A	N/A	3
CEP170	stop gained	No	0.192	1		0.00579912	Abnormality of metabolism/homeostasis, growth abnormality	N/A	N/A	3
RNF38	stop gained	No	0.145	1		0.00754375	abnormality of metabolism/homeostasis, abnormality of the eye, abnormality of the nerbous system, abnormality of the head or neck	N/A	N/A	3
ESCO1	frameshift	No	0.17	1		0.00754489	Abnormality of the cardiovascular system, abnormality of the musculoskeletal system, abnormality of the digestive system	N/A	N/A	3
RUVBL2	frameshift	No	0.111	1		0.00754489	Abnormality of the musculoskeletal system, abmormality of the ear, abnormality of the integument, abnormality of limbs	abnormality of head or neck, abnormality of limbs, abnormality of the eye, abnormality of the musculoskeletal system, abnormality of the nervous system, growth abnormality	N/A	2
BAG6	frameshift	No	0.174	1		0	Abnormality of the eye	N/A	N/A	3
CUL5	stop gained	No	0.159	1		0.000796381	Abnormality of the musculoskeletal system, abnormality of the eye	N/A	N/A	3
DNAJC13	stop gained	No	0.197	1	diagnosis in OTOF	0.00665247	Abnormality of the nervous system	N/A	N/A	3
RTF1	splice acceptor	No	0.122	1	diagnosis in KIF1A	0	Abnormality of the nervous system, abnormality of the musculoskeletal system, abnormality of metabolism/homeostasis	abnormality of head or neck, abnormality of the cardiovascular system, abnormality of the ye, abnormality of the genitourinary system, abnormality of the nervous system	N/A	2
TRIM28	stop lost	No	0.082	1	diagnosis in TRIM28	0	neoplasm	N/A	N/A	3
WBP11	frameshift	Yes	0.148	1		0	abnormality of the limbs, abnormality of the nervous system, abnormality of the musculoskeletal system, abnormality of the cardiovascular system, growth abnormality, abnormality of head or neck, abnormality of genitourinary system	N/A	abnormality of head or neck, abnormality of the cardiovascular system, abnormality of the genitourinary system, abnormality of the limbs, abnormality of the musculoskeletal system, abnormality of the nervous system, growth abnormality	3	https://academic.oup.com/hmg/article-abstract/29/22/3662/6020188?redirectedFrom=fulltext
SMG1	splice acceptor	No	0.053	1	diagnosis in MYT1L	0	Abnormality of the head or neck, abnormality of the nervous system, abnormality of the integument	Abnormality of the cardiovascular system, abnormality of the digestive system, abnormality of the genitourinary system, abnormality of the integument, abnormality of the ear, abnormality of the eye, abnormality of the musculoskeletal system, abnormality of the nervous system	N/A	2
EIF4ENIF1	splice donor	No	0.177	1		0	abnormality of growth, abnormality of endocrine system	N/A	N/A	3
ZMYM4	frameshift	No	0.175	1		0	Abnormality of the respiratory system, abnormality of the ear, abnormality of the musculoskeletal system, abnormality of the nervous system, abnormality of the head or neck	Abnormality of the head or neck, abnormality of the musculoskeletal system, abnormality of the nervous system, abnormality of the limbs, abnormality of the integument	N/A	2
ZZZ3	stop gained	No	0.177	1	diagnosis in POLR2F	0	abnormality of the nervous system, abnormality of prenatal development of birth, abnormality of genitourinary system	abnormality of head or neck, abnormality of endocrine system, abnormality of eye, abnormality of integument, abnormality of nervous system	N/A	2
JADE2	stop gained	No	0.174	1		0	abnormality of cardiovascular system, abnormality of prenatal development or birth, abnormality of endocrine system, abnormality of limbs, abnormality of head or neck	abnormality of head or neck, abnormality of limbs, abnormality of cardiovascular system, abnormality of integument, abnormality of musculoskeletal system, abnormality of nervous system, growth abnormality, abnormality of digedtive system, abnormality of eye, abnormality of respiratory system	N/A	2
GGNBP2	stop gained	No	0.073	1		0	Abnormality of the nervous system, abnormality of the head or neck, abnormality of the ear, abnormality of the genitourinary system	Abnormality of head or neck, abmormality of the limbd, sabnormality of the genitourinary system, abnormality of the nervous system, abnormality of the voice, growth abnormality, abnormality of the musculoskeletal system	N/A	2
BRD4	frameshift	No	0.048	1		0	Abnormality of the nervous system, abnormality of the eye, abnormality of the integument, growth abnormality	N/A	N/A	3
MAU2	stop gained	No	0.119	1	diagnosis in SCN8A	0	Abnormality of the head or neck, abnormality of the nervous system, growth abnormality	N/A	N/A	3
SF3A3	stop gained	No	0.119	1		0	Abnormality of the integument, abnormality of growth, abnormality of nervous system	N/A	N/A	3
TET1	stop gained	No	0.174	1		0	Abnormality of the head or neck, abnormality of the nervous system, abnormality of the musculoskeletal system	Abnormality of head or neck, abnormality of the nervous sysem, abnormality of the musculoskeletal system, abnormality of the crdiovasculr system, abnormality of the ear, abnormality of the genitourinary system, abnormality of the immune system, abnormality of the integument, abnormality of the resoiratiry system	N/A	2
UNC79	stop gained	No	0.147	1		0.00754489	abnormality of nervous system, abnormality of head or neck	abnormality of head or neck, abnormality of musculoskeletal system, abnormality of nervous system, growth abnormality	N/A	2
ZFX	frameshift	No	0.16	0.998		0.00754489	Abnormality of the nervous system, abnormality of the genitourinary system, abnormality of head or neck	Abnormality of head or neck, abnormality of the digestive system, abnormality of the genitourinary system, abnormality of the musculoskeletal system, abnormality of the nervous system, abnormality of the ear, abnormality of the eye, abnormality of the limbs, abnormality of the cardiovascular system, abnormality of the eye, abnormality of the ear, abnormality of the integument	N/A	2
RBM5	frameshift	No	0.135	1	diagnosis in DYRK1A	0	abnormality of nervous system, abnormality of genitourinary system, abnormality of integument, abnormality of head or neck	N/A	N/A	3
CACNG3	stop gained	No	0.195	0.994		0	abnormality of the nervous system	Abnormality of the head or neck, abnormality of limbs, abnormality of the breasts, abnormality of the musculoskeletal system, abnormality of the nervous system	N/A	2
EIF4G1	frameshift	Yes	0.074	1	Phenotype partially overlapping with published literature	0	abnormality of nervous system, growth abnormality, abnormality of genitourinary system	N/A	abnormality of the nervous system	3	https://linkinghub.elsevier.com/retrieve/pii/S0002-9297(11)00359-4
EIF3B	splice acceptor	No	0.067	1		0	abnormality of musculoskeletal system, abnormality of nervous system, abnormality of eye, abnormality of limbs, abnormality of head of neck	abnormality of head or neck, abnormality of cardiovascular system, abnormality of ear, abnormality of integument, abnormality of nervous system	N/A	2
BSN	stop gained	No	0.175	1		0	abnormality of the nervous system	Abnormality of head or neck, abnormality of limbs, abnormality of cardiovascular system, abnormality of musculoskeletal system, abnormality of the nervous system, abnor ality of the ear, abnormality of the voice	N/A	2
PACSIN1	stop gained	No	0.197	0.999		0	abnormality of nervous system, abnormality of eye	N/A	N/A	3
GTPBP4	stop gained	No	0.08	1		0	abnormality of head or neck, abnormality of limbs, abnormality of ear, growth abnormality, abnormality of genitourinary system, abnormality of musculoskeletal system, abnormality of integument	N/A	N/A	3
CNOT2	frameshift	Yes	0.189	1		0	abnormality of head or neck, abnormality of cardiovascular system, abnormality of nervous system	abnormality of head or neck, abnormality of musculoskeletal system, abnormality of nervous system, growth abnormality	abnormality of head or neck, abnormality of cardiovascular system, abnormality of nervous system	2	https://onlinelibrary.wiley.com/doi/10.1002/ajmg.a.61217
SRRM2	stop gained	No	0.118	1	partial diagnosis in SLC17A5	0	Abnormality of the head or neck, abnormality of the nervous system, abnormality of the eye	NA	N/A	3
XPO4	stop gained	No	0.143	1		0	abnormality of musculoskeletal system, abnormality of nervous sysyem, abnormality of the integument	abnormality of head or neck, abnormality of limbs, abnormality od the eye, abnormality of the genitourinary system, abnormality of the integument, abnormality of the musculoskeletal system, abnormality of the nervous system	N/A	2
DIDO1	frameshift	No	0.187	1		0	abnormality of the ear, abnormality of the eye, abnormality of the head or neck, growth abnormality, abnoirmality of the limbs, abnormality of the nervous system, abnormality of the musculoskeletal system	abnormality of the head or neck, abnormality of the limbs, abnormality of the integument, abnormality of the musculoskeletal system, abnormality of the nervous system, abnormality of the respiratory system, growth abnormality, abnormality of the ear, abnormality of the digestive system, abnormality of the genitourinary system, abnormality of metbolism/homeostasis, abnormal cellular phenotype	N/A	2
CDC5L	stop gained	No	0.129	1		0	abnormality of cardiovascular system, growth abnormality, abnormality of genitourinary system	N/A	N/A	3
SMARCA5	frameshift	No	0.074	1		0	Growth abnormality, abnormality of the nervous system	abnormality of the head or neck, abnormality of limbs, abnormality of musculoskeletal system, abnormality of the nervous system, growth abnormality, abnormality of prenatal deelopment or birth, abnormality of the cardiovascular system, abnormality of the ear	N/A	2
DDX46	frameshift	No	0.144	1		0	abnormality of the nervous system	abnormality of head or neck, abnormality of breast, abnormality of integument, abnormality of musculoskeletal system, abnormality of limbs, abnormality of genitourinary system, abnormality of the integument, abnormality of the nervous system, growth abnormality, abnormality of prenatal development or birth, abnormality of the cardiovascular system, neoplasm	N/A	2
RFX7	frameshift	No	0.132	1		0	abnormality of the nervous system, abnormality of the integument, abnormality of the digestive system	abnormality of the nervous system, abnormality of the head or neck, abnormality of the limbs, abnormality of the eye, abnormality of the integument	N/A	2
CTR9	splice acceptor	No	0.135	1		0.00754489	abnormality ofnervous system, abnormality of digestive system, abnormality of eye, abnormality of limbs, abnormality of respiratory system, abnormality of head or neck, abnormality of prenatal development or birth	abnormality of head or neck, abnormality of limbs, abnormality of digestive system, abnormality of eye, abnormality of immine system, abnormality of musculoskeletal system, abnormality of nervous system, abnormality of respiratory system, abnormality of ear, abnormality of prenatal development of birth, abnormality of cardiovascular system, abnormality of integument, growth abnormality	N/A	2
AP2A1	frameshift	No	0.101	1		0	abnormality of the nervous system, abnormality of the integument, abnormality of the musculoskeletal system	N/A	N/A	3
MED1	stop gained	No	0.117	1		0	abnormality of the musculoskeletal system, abnormality of the nervous system	N/A	N/A	3
PRKD2	frameshift	No	0.189	1		0	abnormality of the nervous system, abnormality of the integument, abnormality of the head or neck, abnormality od the limbs, abnormality of the eye	N/A	N/A	3
SRRM1	start lost	No	0.146	1		0	abnormality of limbs, abnormality of head or neck, abmormality of eye, abnormality of musculoskeletal system, abnormality of nervous system	abnormality of the nervous system	N/A	2
NRBP1	frameshift	No	0.135	1	diagnosis in MECP2	0	abnormality of nervous sustem, growth abnormality, abnormality of eye, abnormality of digestive suystem	N/a	N/A	3
NAV1	stop gained	No	0.08	1		0	abnormality of the eye, abnormality of the head or neck, abnormality of the nervous system	abnormality of the head or neck, abmormality of the ear, abnormality of the integument, abnormality of the nervous system	N/A	2
SEMA4C	start lost	No	0.122	1		0	abnormaloty of eye, abnormality og integument, abnormality of nervous system	abnormality of breast, abnormality of the eye, abmormality of the integument, abnormality of the nervous system	N/A	2
FERMT2	frameshift	No	0.13	1		0	abnormality of the nervous system, abnormality of the limbs, abnormality of the musculoskeletal system, growth abnormality, abnormality of the ear, abnormality of the head or neck, abnormality of the genitourinary system	N/A	N/A	3
PPFIA2	stop gained	No	0.139	1		0	abnormality of the ear, abnormality of the integument, abnormality of the head or neck, abnormality of the ear, abnormality of the nervous system, growth abnormality	abnormality of the limbs, abnormality of the eye, abmnormality pf the genitourinary system, ab normaliry of the nervous system, growth abmormality, abnormality of the head or neck, abnormality of the musculoskeletal system, abnormality of the ear	N/A	2
SF1	frameshift	No	0.183	0.999		0	abnormality of the nervous system, abnormality of prenata development or birthl, abnormality of the head or neck	abnormality of head or neck, abnormality of the ear, abnormality of the limbs, abnormality of the genitourinary system, abnormality of the integument, abnormality of the musculoskeletal system, abnormality of prenatal development or birth, abnormality of the nervous system, growth abnormality, abnormality of the eye	N/A	2
PHF12	frameshift	No	0.135	1		0	abnormality of the ear, abnormality of the nervous system	N/A	N/A	3
ZSWIM8	stop gained	No	0.133	1		0	abnormality of the head or neck, abnormality of metabolism/homeostasis, abnormality of the nervous system, abnormality of the genitourinary system	abnormality of the nervous system, abnormality of blood and blood forming tissues, abnormality of head or neck, abmormality of limbs, abnormality of digestive system, abnormality of integument, abnormality of musculoskeletal system, abnormality of cardiovascular system, abnormality of the ear, abnormality of the immune system, abnormality of the respiratory system, growth abnormality, neoplasm	N/A	2
NAP1L1	stop gained	No	0.184	0.999	likely pathogenic variant in SHANK3	0	abnormality of the nervous systen, abnormality of the musculoskeletal system	N/A	N/A	3
NFKBIZ	stop gained	No	0.189	1		0.000796381	abnormality of the eye	abnormality of the head or neck, abnormality of the ge itourinary systenm, abmnormality of the nervous system	N/A	3
SCAF4	stop gained	No	0.106	1	published	0	abnormality of the head or neck, abnormality of nervous system, abmormality of the integument	abnormality of head or neck, abnormality of limbs, abnormality of integument, abnormality of musculoskeletal system, abnormality of the nervous system, growth abnormality, abnormality of cardiovascular system, abnormality of ear, neoplasm	abnormality of the head or neck, abnormality od the nervous system	2	https://www.sciencedirect.com/science/article/pii/S0002929720302287
ARID4A	frameshift	No	0.139	1		0.00754489	abnormality of the musculoskeletal system, abnormality of the eye, abnormality of the nervous system	abnormality of the head or neck, abnormality of the limbs, abnormality of the musculoskeletal system, abnormality of the nervous system, abnormality of blood and blood forming tissues, abnormality of the cardiovascular system, abnormality of the digestive system, abnormality of the ear, abnormality of the integument, growth abnormality	N/A	2
BAZ1B	splice acceptor	No	0.109	1		0	abnormality of head or neck, abnormality of musculoskeletal system, abnormality of the limbs, abnormality of the genitourinary system, abnormality of the cardiovascular system	N/A	N/A	3
TRAPPC8	frameshift	No	0.138	1		0.000912442	abnormality of the genitourinary system, abnormality of the head or neck, abnormality of the nervous system	abnormality of the head or neck, abnormality of the nervous system	N/A	2
ASIC2	frameshift	No	0.192	0.999		0	abnormality of the nervous system, growth abnormality, abnormality of the head or neck, abnormality of the musculoskeletal system, abnormality of the eye, abnormality of the genitourinary system	abnormality of the head or neck, abmormality of the limbs, abnormality of the eye, abnormality of the integu,ent, abnormality of the musculoskeletal system, abnormality of the nervous system, abnormality of the digestive system, growth abnormality, neoplasm, abnormality of the genitourinary system	N/A	2
TJP1	stop gained	No	0.071	1		0	abnormality of the eye	abnormality of the nervous system, abnormality of the limbs, abnormality of the musculoskeletal system, abnormality of the head or neck	N/A	3
ZNF865	stop gained	No	0.163	0.998		0	abnormality of the limbs, abnormality of the nervous system, abnormality of the ear	abnormality of head or neck, abnormality of the musculoskeletal system, abnormality of the nervous sysyem, growth abnormality, abnormality of limbs, abnormality of digestive system, abnormality of ear, abnormality of eye	N/A	2
NBEA	frameshift	Yes	0.074	1		0	abnormality of the nervous system, abnormality of the musculoskeletal system	N/A	abnormality of the nervous system, abnormality of the musculoskeletal system	3	https://onlinelibrary.wiley.com/doi/10.1002/ana.25350
ZFHX4	stop gained	No	0.144	1	published	0	abnormality of the nervous system, abnormality of the eye, abnormality of the genitourinary system	N/A	abnormality of the eye	3	https://www.nature.com/articles/s41586-020-2832-5
RANBP9	splice acceptor	No	0.13	1		0	abnormality of the musculoskeletal system	abnormality of the head or neck, abnormality of the eye, abnormality of the musculoskeletal system, neoplasm	N/A	2
NCOR1	splice donor	No	0.175	1		0	abnormality of the musculoskeletal system, abnormality of the genitourinary system, abnormality of the digestive system, abnormality of the nervous system, abnormality of prenatal development or bith, abnormality of the head or neck, abmormality of the eye	N/A	N/A	3
NPEPPS	splice donor	No	0.062	1		0	abnormality of the nervous system	N/A	N/A	3
ZDHHC5	start lost	No	0.088	1		0	abnormaliity of the nervous system, abnormality of the musculoskeletal system, abnormality of the head or neck, abmormality of the genitourinary system	abnormality of blood and blood forming tissues, abnormalities of head of neck, abnormality of musculoskeletal system	N/A	2
ARHGEF12	splice donor	No	0.179	1		0	abnormality of the nervous system	abnormality of the head or neck, abmormality of the integument, abnormality of the nervous system	N/A	2
DAAM2	splice donor	Yes	0.094	1	Disease gene association is AR. Second, novel, VUS identified.	0	abnormality of the genitourinary system	N/A	abnormality of the genituourinary system	3	https://www.cell.com/ajhg/fulltext/S0002-9297(20)30405-5
BRPF3	frameshift	No	0.177	1		0	abnormality of the eye, abnormality of the head or neck, abnormality of the limbs, abnormality of the ear, abmormality of the musculoskeletal system	abnormality of head or neck, abnormality of the limbs, abnormality od the ear, abnormality of the ye, abnormality of the integument, abnormality of the musculoskeletal susyem, growth abmormality	N/A	2
ZNF654	stop gained	No	0.17	0.998		0	abnormality of the nervous system	N/A	N/A	3
NCL	splice donor	No	0.177	1		0	abmormality of the musculoskeletal systemn, growth abmormality, abmormality of head or neck, abnormality of limbs	abnormality of head or neck, abmormality of limbs, abnormality of the ear, abnormality of the endocrine system, abnormality of the eye, abnormality of the integument, abnormality of the musculoskeletal system, abnormality of the nevous system, growth abnormality	N/A	2
CECR2	stop gained	No	0.167	1		0.0095	abnormality of the head or neck, abnormality of the eye	abnormality of head or neck, abnormality of prenatal development of birth, abnormality of the nervous system	N/A	2
PPP1R10	splice acceptor	No	0.154	1		0.0095	abnormality of the eye, abnormality of limbs, abnormality of nervous system, abnormality of integument, abnormality of cardiovascular system, abnormality of musculoskeletal system	abnormality of head or neck, abnormality of metabolism/homeostasis, anormality of the eye, abnormality of the musculoskeletal system, abnormality of the nervous system, growth abnoprmality	N/A	2
RB1CC1	frameshift	No	0.138	1		0.0095	abnormality of the ear, abnormality of the respiratory system, abnormality of the head or neck, abnormality of the integument, abnormality of the immune system	N/A	N/A	3
MDM4	splice donor	No	0.112	1		0.0095	abnormality of the eye	N/A	N/A	3
PRR12	stop gained	No	0.051	1	published	0.0095	abnormality of the eye, abnormality of the digestive system, abnormality of blood and blood forming tissue, abnormality of the cardiovascular system, abnormality of the head or neck, abnormality of the genitourinary system	N/A	abnormality of the genituourinary system, abnormality of the cardiovascular system, abnormality of the digestive system, abnormality of the head or neck	3	https://www.nature.com/articles/s41436-021-01129-6
PKN2	stop gained	No	0.15	1		0	abnormality of homeostasis/metabolism, abnormality of endocrine system	abnormality of head or neck, abnormality of limbs, abnormality of cardiovascular system, abnormality of digestive system, abnormality of ear, abnormality of endocrine system, abnormality of genitourinary system, abnormality of integument, abnormality of musculoskeletal system, abnormality of nervous system, growth abnormality	N/A	2
MYC	frameshift	No	0.164	0.998		0	growth abnormality, abnormality of head or neck	N/A	N/A	3
ATP2B1	frameshift	No	0.084	1		0	abnormality of nervous system, abnormality of eye, abnormality of musculoskeletal system, abmormality of head or neck	abnormalit y of head or neck, abnormality of the musculoskeletal system, abnormality of the nervous system, abnormality of the voice, abnormality of blood and bloo forming tissues, abnormality of the limbs, abnormality of eye, abnormality of the genitourinary system, abnormality of the integument	N/A	2
HECTD4	splice donor	No	0.127	1		0	abnormality of the nervous system, abnormality of the musculoskeletal system, abnormality of the respiratory system, abnormality of the limbs	abnormality of head or neck, abnormality of limbs, abnormality of musculoskeletal system, abnormality of the nervous system, abnormality of the integument, abnormality of the ear, abnormality of the genitourinaruy system, abnormality of the digestive system, abvnormality of the eye, abnormality of the immune system, growth abnormality, abnormality of metabolism/homeostasis	N/A	2
LRRC7	stop gained	No	0.157	1		0	abnormality of the musculoskeletal system, abnormalitiy of the nervous system, abnormality of the head or neck	N/A	N/A	3
CDK12	frameshift	No	0.126	1		0	abnormality of the nervous system	N/A	N/A	3

## Sheet: Column descriptions
Gene	Approved gene symbol
Gene function	Function of gene
Consequence	Variant type
maxFreq (%)	Maximum allele frequency (as a percentage) from gnomAD v2.1.1 or 1000 genomes phase 3 data
Shared HPO terms across patients in GEL	HPO terms shared between patients in GEL with a pLoF in the same gene
MGI	Phenotypes reported in mouse knockout studies from the Mouse Genome Informatics database
IMPC	Phenotypes reported in mouse knockout studies from the International Mouse Phenotyping Consortium database
Shared high level phenotypes of patients with de novo variants in DDD and high-level phenotype terms in GEL	Shared high level phenotypes of GEL patients with patients in DECIPHER with de novo pLoF or missense variants in the same gene
Overlapping features between GEL and published literature	Overlapping clinical features between GEL patients and the phenotypes reported in the literature for the gene of interest
Publication	Publications confirming a novel disease-gene
Class	Gene candidate class (see Table 1 of main manuscript)
OMIM	Yes/no as to whether the gene is a disease gene in OMIM
notes	Any additional relevant notes, particularly pertaining to whether a diagnosis in another gene was reported
High level phenotype	The high level phenotype using terms adopted by DECIPHER
Decipher	High level phenotypes present in DECIPHER representing patients with de novo pLoF or missense variants in the gene of interest
LOEUF score	LOEUF score as outlined by Karcweski et al (https://www.nature.com/articles/s41586-020-2308-7)
pLI score	pLI score as previously described (https://www.nature.com/articles/nature19057)
